# Supplementary material for: Integration of Multiple Resolution Data in 3D Chromatin Reconstruction Using ChromStruct
Source: Biology (Basel). 2021 Apr 16;10(4):338. doi: 10.3390/biology10040338 (PMC8072831; doi:10.3390/biology10040338)
Supplement: Supplementary file 1 [file biology-10-00338-s001.zip]

Archive with 21 entries (19 files):
- Supplementary/
- __MACOSX/._Supplementary
- Supplementary/.DS_Store
- __MACOSX/Supplementary/._.DS_Store
- Supplementary/HiC_2Mb_5kb.txt
- Supplementary/ctcf_2Mb.txt
- __MACOSX/Supplementary/._ctcf_2Mb.txt
- Supplementary/ActiveGenes_2Mb.txt
- Supplementary/ChromStruct_4.3.py
- __MACOSX/Supplementary/._ChromStruct_4.3.py
- Supplementary/ChromStruct_4.3_GUI.py
- __MACOSX/Supplementary/._ChromStruct_4.3_GUI.py
- Supplementary/Plot_Energy_Chain_2.0.py
- __MACOSX/Supplementary/._Plot_Energy_Chain_2.0.py
- Supplementary/H3K27me3_2Mb.txt
- __MACOSX/Supplementary/._H3K27me3_2Mb.txt
- Supplementary/.ipynb_checkpoints/
- __MACOSX/Supplementary/._.ipynb_checkpoints
- Supplementary/README.pdf
- __MACOSX/Supplementary/._README.pdf
- Supplementary/.ipynb_checkpoints/Untitled-checkpoint.ipynb
